# Supplementary material for: Morphological Characteristics of Idiopathic Inflammatory Myopathies in Juvenile Patients
Source: Cells. 2021 Dec 30;11(1):109. doi: 10.3390/cells11010109 (PMC8750180; doi:10.3390/cells11010109)
Supplement: Supplementary file 1 [file cells-11-00109-s001.zip]

Archive with 6 entries (6 files):
- Supplemental Table S1 Antibodies for IHC.pdf
- Supplemental Table S2 Clinical data of patients with jIIM.pdf
- Supplemental Table S3 clinical data jIIM subtypes.pdf
- Supplemental Table S4 Clinical diagnostics.pdf
- Supplemental Table S5 Laboratory data.pdf
- Supplemental Table S6 Morphology controls.pdf
